# Supplementary material for: How Action Shapes Temporal Judgments: A Study in Brain Damaged Patients Through Immersive Virtual Reality
Source: J Clin Med. 2025 Jul 8;14(14):4825. doi: 10.3390/jcm14144825 (PMC12295947; doi:10.3390/jcm14144825)
Supplement: Supplementary file 1 [file jcm-14-04825-s001.zip]

Archive with 1 entries (1 files):
- jcm-3713543-supplementary.xlsx
