# Supplementary material for: How Action Shapes Temporal Judgments: A Study in Brain Damaged Patients Through Immersive Virtual Reality
Source: J Clin Med. 2025 Jul 8;14(14):4825. doi: 10.3390/jcm14144825 (PMC12295947; doi:10.3390/jcm14144825)
Supplement: Supplementary file 1 [file jcm-14-04825-s001.zip › jcm-3713543-supplementary.xlsx]

## Sheet: Time Estimation
		ESTIMATION							REPRODUCTION
		% long response					PSE	WR	mean interval					mean	AE	ratio
		1400	1700	2000	2300	2600			1400	1700	2000	2300	2600
C	1	0	0.333333	0.833333	0.833333	1	1765	0.132	1325	1482.83	1973.17	2226.33	2622.67	1926	0.047096	0.963
C	3	0	0.333333	1	1	1	1712	0.022	1746.67	1847.83	2333.17	2421.67	2766.33	2223.13	0.123607	1.11157
C	5	0	0.166667	0.166667	0.333333	0.333333	1895	0.289	1720.33	1832.83	2243	2146.67	2423.17	2073.2	0.112625	1.0366
C	16	0	0	0.666667	1	1	1988	0.019	1613.17	1766.33	2035.5	2476.83	2520.33	2082.43	0.0633113	1.04122
C	21	0	0.1	0.6	1	1	1958	0.123	1436.67	1580.17	1999.83	1736.17	2185.83	1787.73	0.100241	0.893867
C	23	0	0	0.5	0.8	0.8	1991	0.02	1351.17	2083.83	2065.5	2584.17	3035.17	2223.97	0.116868	1.11198
C	24	0	0.2	0.7	0.8	1	1870	0.16	1445.83	1879.5	2062.5	2160.17	2524.83	2014.57	0.0518567	1.00728
C	28	0.166667	0.666667	1	1	1	1610	0.172	1750.17	1797.33	1721.17	2001.33	2511.33	1956.27	0.12215	0.978133
C	29	0	0.166667	0.666667	1	1	1914	0.145	1961.67	1643.33	2349.5	2211.33	2718	2176.77	0.138642	1.08838
C	31	0.166667	0	0.833333	1	1	1970	0.021	1335.83	1665.17	2582.17	2182.5	3411	2235.33	0.144083	1.11767
C	35	0.166667	0.333333	0.833333	1	1	1792	0.21	2096.33	1918.83	2308.17	2346.5	3041.67	2342.3	0.194056	1.17115
C	37	0	0.333333	0.666667	1	1	1867	0.201	1464	1787	2144.5	2212.67	2530.33	2027.7	0.0467813	1.01385
C	39	0.166667	0.333333	1	1	1	1758	0.116	1556.5	1779.83	1749.83	2109.5	2241.33	1887.4	0.100921	0.9437
C	42	0	0.333333	0.5	1	1	1965	0.23	1001.67	1993	1973.83	1846	2750.83	1913.07	0.145073	0.956533
C	44	0.333333	0.166667	0.833333	1	1	1841	0.229	1371.67	1629.17	1548	2909.33	3364.83	2164.6	0.1694	1.0823
C	47	0	0	0.5	0.5	0.666667	1927	0.047	751	1049	1332.17	1705.33	2013.33	1370.17	0.332924	0.685083
C	48	0.166667	0.833333	0.5	1	1	1683	0.434	1645.67	1541.83	2106.67	2426.5	2803.17	2104.77	0.090998	1.05238
LBD	6.1	0	0.2	0.4	0.9	1	2057	0.195	1855.17	2107.5	2190.67	2393.5	2700.83	2249.53	0.147918	1.12477
LBD	6	0	0	0.166667	1	1	2026	0.018	1505.33	1728	2009	2401.83	2479.5	2024.73	0.037366	1.01237
LBD	15	0	0.1	0.6	1	0.9	1942	0.113	1274.67	1407.33	1555.5	2019.33	2275	1706.37	0.146192	0.853183
LBD	16	0.1	0.1	0.6	0.8	0.9	1916	0.142	1184.67	1897.5	1927.5	2356	2296.83	1932.5	0.0894373	0.96625
LBD	19	0	0.4	0.5	0.8	1	2020	0.315	1645.33	1790.17	2161.33	2385.67	2969.17	2190.33	0.0976355	1.09517
LBD	20	0	0.1	0.4	0.9	1	2054	0.146	1566.67	2059.33	2256.17	2795.5	2603.5	2256.23	0.135057	1.12812
LBD	23	0	0.5	0.5	1	1	1914	0.289	1437.67	1283.67	1748.17	1797	2178.5	1689	0.155707	0.8445
LBD	25	0	0.222222	0.7	0.7	1	1853	0.172	1178.5	2158.17	2471.5	2377.83	2749.83	2187.17	0.150989	1.09358
LBD	31	0	0.3	0.8	1	1	1819	0.155	883.667	945	1517.83	1843.33	2068	1451.57	0.291435	0.725783
LBD	32	0	0	0	0.833333	1	2273	0.016	1102.17	1430.83	1788.67	1903.33	2082	1661.4	0.169687	0.8307
LBD	36	0	0	0.5	1	0.833333	1997	0.015	1133.83	2005.67	1907.33	2576.67	2676.5	2060	0.113194	1.03
LBD	38	0	0.166667	0.5	0.833333	1	2020	0.206	2180.5	2458.17	2873	3084.5	3379.33	2795.1	0.416162	1.39755
LBD	47	0.166667	0.666667	0.833333	1	1	1611	0.209	1180	1518.67	2023	2807.67	3078.83	2121.63	0.13604	1.06082
LBD	51	0	0.5	0.5	1	1	1914	0.289	1445.33	1728	2022.17	2114.67	2385.5	1939.13	0.0446029	0.969567
LBD	55	0.166667	0	0.166667	0.666667	1	2230	0.137	1816.2	1814	2565.67	2084	2694.17	2194.81	0.155462	1.0974
LBD	70	0	0	0.833333	1	1	1974	0.018	1372.33	2333.67	2497	2365.17	2978.83	2309.4	0.16	1.1547
RBD	1	0.166667	0	0.166667	0.666667	0.666667	2020	0.02	1544.17	2218	2374.33	2811.17	3073.17	2404.17	0.199816	1.20208
RBD	4	0	0	0.3	0.9	1	2084	0.102	1370.17	1898.33	1880.67	2720.5	2796.67	2133.27	0.091222	1.06663
RBD	12	0.3	0.2	0.7	0.5	0.6	1578	0.406	1659.83	2664.83	2741.17	2121.33	2845.33	2406.5	0.259154	1.20325
RBD	13	0	0.1	0.5	0.8	0.9	1974	0.153	2293.33	2622.5	2887.17	2873.67	3096.33	2754.6	0.412929	1.3773
RBD	21	0	0	0.166667	0.666667	1	2227	0.132	1434.5	1891.33	2079.83	2257.17	2753.67	2083.3	0.0509669	1.04165
RBD	30	0.166667	0	0.5	0.833333	1	2017	0.148	1560.17	1758	1960	1930	2417.33	1925.1	0.0799297	0.96255
RBD	35	0	0.166667	0.5	0.666667	1	2145	0.274	1639.67	1832	1825.17	1964.67	2188.83	1890.07	0.128038	0.945033
RBD	44	0.166667	0.333333	0.333333	0.833333	1	2426	0.393	1584.83	1787.17	2152.5	2531.67	2963.33	2203.9	0.100003	1.10195
RBD	48	0.166667	0.166667	0.666667	0.833333	1	1922	0.237	964.333	1295.17	1621.67	2235	2345.83	1692.4	0.172902	0.8462
RBD	53	0.166667	0.166667	0.333333	0.666667	0.666667	2025	0.324	2277.17	2731.5	2402	2650	3321.67	2676.47	0.37281	1.33823
RBD	57	0	0.333333	0	1	0.833333	2104	0.01	1684.5	1774.67	1919.83	2311.33	2685.17	2075.1	0.0649806	1.03755
RBD	59	0	0.166667	0.666667	0.333333	0.833333	1715	0.02	1431.83	1790	2144	2514.33	2285	2033.03	0.0724043	1.01652
RBD	61	0	0	0.166667	0.5	0.166667	2000	0.014	1571.67	1763.67	1455.5	1740	2305.67	1767.3	0.157801	0.88365
RBD	63	0	0	0.333333	0.5	0.666667	2040	0.162	2609.83	2526.33	2941.17	3064.5	2874.33	2803.23	0.451747	1.40162
RBD	64	0.333333	0.5	0.5	0.333333	1	11066	0.222	2273.33	2390.33	2730.5	3205.67	2417.17	2603.4	0.371845	1.3017
RBD	65	0.166667	0	0	0.166667	0.5	2322	0.031	2214	4218.33	4330.17	2980.5	3244.83	3397.57	0.754353	1.69878
RBD	66	0	0.333333	0.166667	0.5	0.5	2001	0.371	2165.33	2259.5	2684.5	3101.33	2410.17	2524.17	0.327891	1.26208
RBD	69	0	0	0.166667	0.5	0.833333	2280	0.164	2593.83	2656.83	3023	3074.6	2811.5	2831.95	0.469159	1.41598
